# Supplementary material for: Measurement of different types of intelligence (general, verbal vs. non-verbal, multiple), academic performance and study habits of secondary students at a Music Integrated Centre
Source: Data Brief. 2019 Jun 10;25:104124. doi: 10.1016/j.dib.2019.104124 (PMC6599169; doi:10.1016/j.dib.2019.104124)
Supplement: Multimedia component 1 [file mmc1.csv]

GI	PCGI	NVI	PCNVI	VI	PCVI	Shenv	DecShenv	Shplanif	DecShplanif	Shmater	DecShmater	Shassimil	DecShassimil	ShEsinc	DecShEsinc	Nat1	Nat2	PASSNAT	Soc1	Soc2	PASSSOCIA	Lang1	Lang2	PASSLANG	Engl1	Engl2	PASSENGL	Mat1	Mat2	PASSMAT	AVERAGEGEN	Instr1	Instr2	PASSINSTRUM	Choir1	Choir2	PASSCHOIR	Musiclang1	Musiclang2	PASSMUSICLANG	Orchbandpian1	Orchbandpiano2	PASSORCHBANDPIAN	AVERAGEMUS	Lingbintell	Mathintell	Visualspaceintell	Kinestintell	Musicintell
45	90	20	70	16	70	24	6	12	5	17	3	25	7	23	7	4	5	1	4	5	1	3	4	0	4	3	0	5	4	0	4,2	6	5	1	7	8	1	7	6	1	7	7	1	6,5	1	3	1	5	5
45	90	35	99	14	55	28	8	18	8	24	9	24	6	16	4	5	7	1	5	7	1	6	6	1	5	6	1	5	5	1	6,2	8	8	1	8	8	1	7	7	1	6	6	1	7,3	3	1	2	3	5
52	98	19	60	16	70	23	5	16	7	24	9	24	6	21	6	5	6	1	9	7	1	5	5	1	8	6	1	7	7	1	6,2	7	6	1	8	8	1	9	9	1	7	7	1	7,5	3	1	2	5	5
55	99	20	70	12	40	25	6	14	6	24	9	20	4	20	5	5	8	1	9	9	1	7	7	1	6	7	1	7	7	1	7,6	9	9	1	9	9	1	9	9	1	8	8	1	8,8	3	2	1	3	5
37	75	23	85	15	60	22	5	15	7	21	7	19	4	20	5	5	6	1	8	7	1	4	4	0	6	5	1	5	6	1	5,6	8	9	1	9	10	1	10	9	1	4	6	1	8,5	4	4	2	4	5
38	75	14	55	19	85	20	4	23	9	21	7	23	5	17	4	5	8	1	9	9	1	7	7	1	8	9	1	8	8	1	8,2	7	8	1	10	9	1	8	7	1	4	6	1	7,5	5	4	2	3	5
30	45	7	10	15	60	26	7	18	8	23	9	24	6	16	4	4	7	1	8	9	1	5	7	1	6	7	1	5	7	1	7,4	6	9	1	10	10	1	7	8	1	4	6	1	8,3	3	3	4	3	5
46	95	24	90	21	95	26	7	14	6	13	3	22	5	18	4	7	8	1	8	9	1	7	8	1	5	8	1	8	9	1	8,4	8	7	1	8	10	1	5	7	1	7	7	1	7,8	1	4	1	1	3
47	95	24	90	22	95	27	7	18	8	14	4	19	4	22	6	9	9	1	8	5	1	5	5	1	6	6	1	7	4	0	5,8	7	5	1	9	9	1	5	4	0	7	7	1	6,3	4	5	5	4	4
55	99	20	70	13	45	10	1	15	7	8	1	28	9	13	2	6	8	1	8	9	1	7	7	1	9	9	1	8	8	1	8,2	9	9	1	10	10	1	9	9	1	8	8	1	9	2	1	1	2	4
44	90	25	95	18	80	27	7	16	7	14	4	23	5	18	4	5	7	1	7	8	1	6	6	1	4	5	1	6	7	1	6,6	7	8	1	10	10	1	9	9	1	7	8	1	8,8	3	2	2	2	2
37	75	19	60	19	85	26	7	11	5	12	3	13	1	23	7	6	6	1	3	4	0	5	4	0	4	3	0	6	5	1	4,4	6	5	1	8	8	1	6	4	0	7	7	1	6	1	3	4	3	4
50	97	30	99	16	70	24	6	13	6	18	5	23	5	6	1	7	8	1	6	6	1	4	6	1	7	7	1	5	4	0	6,2	8	7	1	9	10	1	8	5	1	8	9	1	7,8	5	4	4	3	5
51	98	27	97	23	97	27	7	15	7	19	6	28	9	18	4	8	8	1	8	8	1	5	7	1	9	10	1	9	8	1	8,2	6	7	1	10	10	1	9	8	1	8	6	1	7,8	4	4	4	4	4
46	95	27	97	20	90	27	7	12	5	17	5	25	7	23	7	8	8	1	8	9	1	8	8	1	8	8	1	6	6	1	7,8	8	9	1	9	10	1	7	7	1	5	6	1	8	2	3	1	4	4
25	25	7	10	14	55	20	4	11	5	14	4	17	3	21	6	4	5	1	8	7	1	4	4	0	4	4	0	5	5	0	5	9	9	1	8	10	1	6	5	1	9	9	1	8,3	3	1	2	4	3
45	90	24	90	20	90	15	2	10	5	14	4	19	4	12	2	6	7	1	8	8	1	7	7	1	9	9	1	8	8	1	7,8	4	7	1	10	10	1	8	8	1	7	7	1	8	3	5	2	3	4
35	65	23	85	12	40	5	1	7	4	4	1	10	1	19	5	4	3	0	5	5	1	4	2	0	3	4	0	5	5	1	3,8	6	5	1	7	6	1	5	7	1	6	8	1	6,5	1	2	1	2	4
38	75	23	85	15	60	22	5	15	7	21	7	19	4	20	5	4	4	0	3	4	0	4	4	0	4	4	0	6	4	0	4	7	6	1	9	8	1	7	8	1	7	7	1	7,3	2	3	2	4	5
44	90	25	95	18	80	15	2	1	1	7	1	16	2	18	4	3	5	1	3	3	0	3	2	0	6	6	1	6	4	0	4	7	4	0	8	7	1	7	6	1	7	7	1	6	3	1	1	4	5
41	85	26	95	16	70	30	9	18	8	24	9	28	9	21	6	9	9	1	8	9	1	7	8	1	9	9	1	8	8	1	8,6	5	7	1	8	10	1	8	9	1	7	8	1	8,5	4	4	4	4	5
32	55	21	75	11	30	26	7	15	7	15	4	22	5	21	6	3	5	1	8	6	1	5	3	0	5	4	0	5	4	0	4,4	7	7	1	7	9	1	6	4	0	7	7	1	6,8	2	2	3	3	3
45	90	16	40	14	55	30	9	21	4	24	9	27	8	14	2	7	7	1	6	9	1	4	5	1	4	5	1	6	5	1	6,2	8	8	1	7	7	1	8	10	1	4	6	1	7,8	3	5	3	5	5
54	99	34	99	32	99	18	3	9	4	15	4	17	3	18	4	6	7	1	7	6	1	5	7	1	8	8	1	9	8	1	7,2	8	8	1	7	8	1	9	8	1	8	8	1	8	2	5	4	2	2
44	90	24	90	20	90	26	7	15	7	20	7	20	4	25	8	5	7	1	9	6	1	6	5	1	9	9	1	8	7	1	6,8	6	7	1	9	9	1	9	9	1	7	8	1	8,3	3	3	2	3	2
56	99	27	97	33	99	22	5	15	7	22	8	23	5	20	5	8	9	1	8	7	1	8	6	1	7	8	1	8	8	1	7,6	8	8	1	9	9	1	9	7	1	8	8	1	8	3	5	2	4	5
47	95	23	85	24	98	24	6	18	8	18	5	24	6	15	3	6	8	1	5	5	1	4	5	1	4	6	1	5	4	0	5,6	7	5	1	8	8	1	6	4	0	4	6	1	5,8	2	3	2	4	1
50	97	19	60	12	40	23	5	5	3	8	1	15	2	16	4	5	5	1	7	5	1	4	4	0	4	4	0	5	4	0	4,4	4	5	1	8	8	1	6	4	0	7	7	1	6	3	2	1	3	3
[truncated: 3 more columns]
